# Supplementary material for: Transcriptome analysis of two pepper genotypes infected with pepper mild mottle virus
Source: Front Genet. 2023 Apr 20;14:1164730. doi: 10.3389/fgene.2023.1164730 (PMC10156976; doi:10.3389/fgene.2023.1164730)
Supplement: Supplementary file 1 [file Table2.XLSX]

## Sheet: Sheet1
Table S2 Differentially expressed genes involved in MAPK signaling pathway in 16-217 and 17-p63
gene_id	17-p63				16-217				Description
	9dpi		16dpi		9dpi		16dpi
	regulation	significant	regulation	significant	regulation	significant	regulation	significant
Capana01g001931	down	no	up	yes	down	no	up	yes	RecName: Full=Leucine-rich repeat protein 1; AltName: Full=Capsicum annuum-induced protein 23; Flags: Precursor
Capana01g002771		no	up	yes	down	yes	up	yes	PREDICTED: serine/threonine-protein kinase OXI1-like [Capsicum annuum]
Capana02g000535		no	down	yes	down	yes	up	yes	hypothetical protein T459_04229 [Capsicum annuum]
Capana02g001328	down	yes		no		no	up	yes	PREDICTED: protein LIGHT-DEPENDENT SHORT HYPOCOTYLS 5-like [Capsicum annuum]
Capana02g002477		no	up	yes		no	up	yes	PREDICTED: acidic endochitinase pcht28-like [Capsicum annuum]
Capana02g002478		no	up	yes	up	yes	up	yes	Acidic endochitinase Q [Capsicum annuum]
Capana02g003359	up	yes	up	yes	down	yes	up	yes	PREDICTED: probable calcium-binding protein CML30 [Capsicum annuum]
Capana03g003283	down	yes	down	yes		no	up	yes	PREDICTED: protein LIGHT-DEPENDENT SHORT HYPOCOTYLS 4-like [Capsicum annuum]
Capana03g003841	down	yes	down	yes	up	yes		no	PREDICTED: protein LIGHT-DEPENDENT SHORT HYPOCOTYLS 4-like [Capsicum annuum]
Capana03g003881		no	down	yes		no	down	yes	PREDICTED: phosphate transporter PHO1 [Capsicum annuum]
Capana04g001610		no	up	yes		no	up	yes	PREDICTED: leucine-rich repeat receptor-like tyrosine-protein kinase PXC3 [Capsicum annuum]
Capana04g002804		no	up	yes	up	yes		no	hypothetical protein T459_11495 [Capsicum annuum]
Capana05g000276		no	up	yes	up	yes		no	PREDICTED: probable LRR receptor-like serine/threonine-protein kinase At3g47570 [Capsicum annuum]
Capana06g000135	down	yes	down	yes	up	yes		no	PREDICTED: protein LIGHT-DEPENDENT SHORT HYPOCOTYLS 4-like [Capsicum annuum]
Capana06g001506	up	yes	up	yes		no	up	yes	hypothetical protein T459_17066 [Capsicum annuum]
Capana07g000998		no	up	yes	down	yes	up	yes	PREDICTED: putative transcription factor bHLH041 isoform X1 [Capsicum annuum]
Capana07g002306	up	yes		no		no	up	yes	PREDICTED: mitogen-activated protein kinase kinase kinase 2-like [Capsicum annuum]
Capana08g000429	up	yes	up	yes		no	up	yes	PREDICTED: probable WRKY transcription factor 50 [Capsicum annuum]
Capana09g001251		no	up	yes	down	yes	up	yes	hypothetical protein T459_23511 [Capsicum annuum]
Capana11g001656		no	up	yes	up	yes	down	yes	PREDICTED: LOW QUALITY PROTEIN: putative late blight resistance protein homolog R1B-23 [Capsicum annuum]
Capana00g000568		no	down	yes					hypothetical protein BC332_10224 [Capsicum chinense]
Capana00g001762		no	up	yes					PREDICTED: probable LRR receptor-like serine/threonine-protein kinase At3g47570 [Capsicum annuum]
Capana00g001776		no	up	yes					PREDICTED: serine/threonine-protein kinase CTR1 [Capsicum annuum]
Capana00g002532	up	yes		no					PREDICTED: mitogen-activated protein kinase kinase kinase A-like [Capsicum annuum]
Capana00g002533		no	up	yes					PREDICTED: mitogen-activated protein kinase kinase kinase A-like [Capsicum annuum]
Capana00g002534	up	yes	up	no					PREDICTED: mitogen-activated protein kinase kinase kinase ANP1-like [Capsicum annuum]
Capana00g003839		no	up	yes					PREDICTED: probable protein phosphatase 2C 51 [Capsicum annuum]
Capana01g000175	up	yes	up	yes					PREDICTED: 1-aminocyclopropane-1-carboxylate synthase-like [Capsicum annuum]
Capana01g000223	up	yes	up	yes					PREDICTED: probable copper-transporting ATPase HMA5 isoform X1 [Capsicum annuum]
Capana01g001037		no	down	yes					hypothetical protein T459_01004 [Capsicum annuum]
Capana02g000536		no	down	yes					PREDICTED: probable LRR receptor-like serine/threonine-protein kinase At3g47570 [Capsicum annuum]
Capana02g000687		no	up	yes					PREDICTED: mitogen-activated protein kinase kinase kinase 1-like [Capsicum annuum]
Capana03g000235	down	yes	up	no					PREDICTED: acid phosphatase 1-like [Capsicum annuum]
Capana03g000774		no	up	yes					PREDICTED: chitin-binding lectin 1-like [Capsicum annuum]
Capana03g001859		no	down	yes					PREDICTED: probable LRR receptor-like serine/threonine-protein kinase At3g47570 isoform X1 [Capsicum annuum]
Capana03g002385		no	down	yes					hypothetical protein BC332_08058 [Capsicum chinense]
Capana04g001013	up	yes	up	yes					hypothetical protein CQW23_10421, partial [Capsicum baccatum]
Capana04g002426		no	up	yes					PREDICTED: probable LRR receptor-like serine/threonine-protein kinase At3g47570 isoform X1 [Capsicum annuum]
Capana04g002427		no	up	yes					hypothetical protein T459_11196 [Capsicum annuum]
Capana04g002486		no	up	yes					PREDICTED: probable LRR receptor-like serine/threonine-protein kinase At3g47570 [Capsicum annuum]
Capana04g002534		no	up	yes					PREDICTED: probable LRR receptor-like serine/threonine-protein kinase At3g47570 [Capsicum annuum]
Capana04g002707		no	up	yes					PREDICTED: probable LRR receptor-like serine/threonine-protein kinase At3g47570 [Capsicum annuum]
Capana04g002800		no	down	yes					PREDICTED: probable LRR receptor-like serine/threonine-protein kinase At3g47570 [Capsicum annuum]
Capana05g000255		no	up	yes					PREDICTED: putative leucine-rich repeat receptor-like serine/threonine-protein kinase At2g24130 [Capsicum annuum]
Capana05g000260		no	down	yes					PREDICTED: probable LRR receptor-like serine/threonine-protein kinase At3g47570 [Capsicum annuum]
Capana05g002193	up	yes	up	no					protein phosphatase 2C 37 [Capsicum annuum]
Capana05g002293		no	up	yes					PREDICTED: transcription factor FAMA-like [Capsicum annuum]
Capana06g000398		no	up	yes					PREDICTED: probable protein phosphatase 2C 24 [Capsicum annuum]
Capana06g002152		no	up	yes					PREDICTED: transcription factor FER-LIKE IRON DEFICIENCY-INDUCED TRANSCRIPTION FACTOR-like [Capsicum annuum]
Capana06g002562		no	up	yes					PREDICTED: mitogen-activated protein kinase 3-like [Capsicum annuum]
Capana06g002652		no	down	yes					PREDICTED: probable LRR receptor-like serine/threonine-protein kinase At3g47570 [Capsicum annuum]
Capana07g000850		no	down	yes					PREDICTED: probable LRR receptor-like serine/threonine-protein kinase At3g47570 [Capsicum annuum]
Capana07g000851		no	down	yes					PREDICTED: putative receptor-like protein kinase At3g47110 [Capsicum annuum]
Capana08g001012		no	up	yes					PREDICTED: WRKY transcription factor 22-like [Capsicum annuum]
Capana08g001175		no	up	yes					PREDICTED: ETHYLENE INSENSITIVE 3-like 1 protein [Capsicum annuum]
Capana08g002080		no	up	yes					PREDICTED: calmodulin-5/6/7/8-like [Capsicum annuum]
Capana09g001847		no	up	yes					PREDICTED: pathogenesis-related leaf protein 6 [Capsicum annuum]
Capana10g000113		no	down	yes					hypothetical protein T459_24736 [Capsicum annuum]
Capana11g002375		no	down	yes					PREDICTED: mitogen-activated protein kinase 9 [Capsicum annuum]
Capana12g000284		no	up	yes					PREDICTED: LOW QUALITY PROTEIN: putative late blight resistance protein homolog R1A-3 [Capsicum annuum]
Capana12g000693		no	up	yes					hypothetical protein T459_30901 [Capsicum annuum]
Capana12g001819		no	up	yes					hypothetical protein T459_30074 [Capsicum annuum]
Capana12g002626		no	up	yes					PREDICTED: UPF0483 protein AGAP003155-like [Capsicum annuum]
Capana00g000799						no	down	yes	PREDICTED: acid phosphatase 1 [Capsicum annuum]
Capana00g001259						no	up	yes	PREDICTED: probable LRR receptor-like serine/threonine-protein kinase At3g47570 [Capsicum annuum]
Capana00g003083						no	up	yes	PREDICTED: probable WRKY transcription factor 17 [Capsicum annuum]
Capana01g000138						no	down	yes	PREDICTED: LOW QUALITY PROTEIN: respiratory burst oxidase homolog protein A [Capsicum annuum]
Capana01g001038						no	down	yes	hypothetical protein T459_01003 [Capsicum annuum]
Capana02g001716						no	down	yes	PREDICTED: LRR receptor-like serine/threonine-protein kinase EFR [Capsicum annuum]
Capana02g001850						no	up	yes	PREDICTED: ethylene-responsive transcription factor ERF091-like [Capsicum annuum]
Capana02g002479						no	down	yes	PREDICTED: acidic 27 kDa endochitinase [Capsicum annuum]
Capana02g002482						no	up	yes	PREDICTED: basic endochitinase-like [Capsicum annuum]
Capana03g000775					up	yes		no	PREDICTED: chitin-binding lectin 1-like [Capsicum annuum]
Capana03g001038						no	down	yes	PREDICTED: protein FAM135B-like [Capsicum annuum]
Capana03g004420					down	yes		no	Nucleoside diphosphate kinase [Capsicum annuum]
Capana03g004499					down	yes	up	yes	PREDICTED: ethylene-responsive transcription factor ERF096 [Capsicum annuum]
Capana03g004524					down	yes	up	yes	PREDICTED: ethylene-responsive transcription factor 1B-like [Capsicum annuum]
Capana04g001403						no	down	yes	PREDICTED: protein MKS1-like [Capsicum annuum]
Capana04g002658					up	yes		no	PREDICTED: probable LRR receptor-like serine/threonine-protein kinase At3g47570 [Capsicum annuum]
Capana04g002684						no	up	yes	hypothetical protein BC332_09977 [Capsicum chinense]
Capana04g002781						no	up	yes	PREDICTED: probable LRR receptor-like serine/threonine-protein kinase At3g47570 [Capsicum annuum]
Capana05g000221						no	down	yes	PREDICTED: transcription factor bHLH30-like [Capsicum annuum]
Capana05g000249					down	yes	down	yes	hypothetical protein T459_13740 [Capsicum annuum]
Capana05g000290						no	down	yes	PREDICTED: probable LRR receptor-like serine/threonine-protein kinase At3g47570 [Capsicum annuum]
Capana05g002429						no	up	yes	PREDICTED: protein LIGHT-DEPENDENT SHORT HYPOCOTYLS 2 [Capsicum annuum]
Capana06g001249					up	yes		no	PREDICTED: acid phosphatase 1-like [Capsicum annuum]
Capana06g001677						no	down	yes	PREDICTED: UPF0483 protein C25G4.2-like [Capsicum annuum]
Capana07g001402					up	yes		no	PREDICTED: mitogen-activated protein kinase kinase kinase A-like [Capsicum annuum]
Capana07g001809						no	up	yes	PREDICTED: probable WRKY transcription factor 65 isoform X2 [Capsicum annuum]
Capana08g000433						no	down	yes	PREDICTED: LRR receptor-like serine/threonine-protein kinase ERECTA [Capsicum annuum]
Capana08g000980						no	up	yes	PREDICTED: 1-aminocyclopropane-1-carboxylate synthase 2 [Capsicum annuum]
Capana08g001236						no	up	yes	pathogenesis-related protein 4b [Capsicum annuum]
Capana08g001237						no	down	yes	Wound-induced protein WIN1 [Capsicum annuum]
Capana08g001961						no	down	yes	PREDICTED: probable WRKY transcription factor 9 [Capsicum annuum]
Capana08g002306						no	up	yes	basic 30 kDa endochitinase precursor [Capsicum annuum]
Capana09g000244						no	down	yes	PREDICTED: LRR receptor-like serine/threonine-protein kinase EFR [Capsicum annuum]
Capana09g001482						no	down	yes	PREDICTED: serine/threonine-protein kinase PLK3-like [Capsicum annuum]
Capana09g001938					down	yes	up	yes	PREDICTED: calmodulin [Capsicum annuum]
Capana09g002059					up	yes	down	yes	PREDICTED: pathogenesis-related leaf protein 4-like [Capsicum annuum]
Capana10g001567						no	down	yes	PREDICTED: putative late blight resistance protein homolog R1B-16 [Capsicum annuum]
Capana10g001576						no	down	yes	PREDICTED: serine/threonine-protein kinase CTR1-like isoform X1 [Capsicum annuum]
Capana11g002194					up	yes		no	PREDICTED: phosphate transporter PHO1 homolog 1 isoform X1 [Capsicum annuum]
Capana11g002227						no	down	yes	PREDICTED: transcription factor bHLH30 [Capsicum annuum]
Capana12g000274						no	down	yes	PREDICTED: LOW QUALITY PROTEIN: late blight resistance protein R1-A-like [Capsicum annuum]
Capana12g000285						no	down	yes	PREDICTED: LOW QUALITY PROTEIN: putative late blight resistance protein homolog R1A-3 [Capsicum annuum]
Capana12g001437						no	down	yes	PREDICTED: 5'-3' exoribonuclease 4 isoform X3 [Capsicum annuum]
Capana12g001601						no	down	yes	PREDICTED: mitogen-activated protein kinase 9-like [Capsicum annuum]
Capana12g002024						no	up	yes	PREDICTED: protein MKS1-like [Capsicum annuum]
