# Supplementary material for: Transcriptome analysis of two pepper genotypes infected with pepper mild mottle virus
Source: Front Genet. 2023 Apr 20;14:1164730. doi: 10.3389/fgene.2023.1164730 (PMC10156976; doi:10.3389/fgene.2023.1164730)
Supplement: Supplementary file 2 [file Table3.XLSX]

## Sheet: Sheet1
Table S3 Differentially expressed genes involved in plant-pathogen interaction in 16-217 and 17-p63
gene_id	17-p63				16-217				Description
	9dpi		16dpi		9dpi		16dpi
	regulation	significant	regulation	significant	regulation	significant	regulation	significant
Capana01g001931		no	up	yes		no	up	yes	RecName: Full=Leucine-rich repeat protein 1; AltName: Full=Capsicum annuum-induced protein 23; Flags: Precursor
Capana01g004274		no	down	yes		no	down	yes	PREDICTED: putative late blight resistance protein homolog R1A-10 [Capsicum annuum]
Capana01g004472	up	yes	up	yes	down	yes	up	yes	probable WRKY transcription factor 53 [Capsicum annuum]
Capana02g000535		no	down	yes	down	yes	up	yes	hypothetical protein T459_04229 [Capsicum annuum]
Capana02g001328	down	yes		no		no	up	yes	PREDICTED: protein LIGHT-DEPENDENT SHORT HYPOCOTYLS 5-like [Capsicum annuum]
Capana02g001760		no	down	yes		no	down	yes	Calcium-dependent protein kinase 32 [Capsicum chinense]
Capana02g001786		no	up	yes	up	yes		no	PREDICTED: zingipain-2-like [Capsicum annuum]
Capana02g001851		no	up	yes	down	yes	up	yes	PREDICTED: pathogenesis-related genes transcriptional activator PTI5-like [Capsicum annuum]
Capana02g002735		no	up	yes		no	up	yes	PREDICTED: disease resistance RPP13-like protein 4 [Capsicum annuum]
Capana02g003359	up	yes	up	yes	down	yes	up	yes	PREDICTED: probable calcium-binding protein CML30 [Capsicum annuum]
Capana03g000473	up	yes	up	yes	down	yes	up	yes	PREDICTED: probable WRKY transcription factor 40 [Capsicum annuum]
Capana03g000955	up	yes		no	down	yes	up	yes	PREDICTED: probable calcium-binding protein CML15 [Capsicum annuum]
Capana03g001879		no	down	yes		no	down	yes	hypothetical protein BC332_12895 [Capsicum chinense]
Capana03g002635		no	up	yes		no	up	yes	probable WRKY transcription factor 70 [Capsicum annuum]
Capana03g003283	down	yes	down	yes		no	up	yes	PREDICTED: protein LIGHT-DEPENDENT SHORT HYPOCOTYLS 4-like [Capsicum annuum]
Capana03g003841	down	yes	down	yes	up	yes		no	PREDICTED: protein LIGHT-DEPENDENT SHORT HYPOCOTYLS 4-like [Capsicum annuum]
Capana03g004162	up	yes	up	yes		no	up	yes	PREDICTED: putative disease resistance RPP13-like protein 3 [Capsicum annuum]
Capana03g004620		no	up	yes		no	up	yes	PREDICTED: calmodulin-like protein 8 [Capsicum annuum]
Capana04g002804		no	up	yes	up	yes		no	hypothetical protein T459_11495 [Capsicum annuum]
Capana05g000276		no	up	yes	up	yes		no	PREDICTED: probable LRR receptor-like serine/threonine-protein kinase At3g47570 [Capsicum annuum]
Capana05g001632		no	down	yes	down	yes		no	PREDICTED: calmodulin-like protein 3 [Capsicum annuum]
Capana06g000135	down	yes	down	yes	up	yes		no	PREDICTED: protein LIGHT-DEPENDENT SHORT HYPOCOTYLS 4-like [Capsicum annuum]
Capana06g001506	up	yes	up	yes		no	up	yes	hypothetical protein T459_17066 [Capsicum annuum]
Capana07g000527		no	up	yes		no	up	yes	PREDICTED: cyclic nucleotide-gated ion channel 1 [Capsicum annuum]
Capana07g001590		no	up	yes		no	down	yes	hypothetical protein T459_20030 [Capsicum annuum]
Capana08g000429	up	yes	up	yes		no	up	yes	PREDICTED: probable WRKY transcription factor 50 [Capsicum annuum]
Capana09g001251		no	up	yes	down	yes	up	yes	hypothetical protein T459_23511 [Capsicum annuum]
Capana09g001944		no	down	yes		no	down	yes	hypothetical protein BC332_23237 [Capsicum chinense]
Capana09g001945		no	down	yes		no	down	yes	hypothetical protein T459_22919 [Capsicum annuum]
Capana10g001220		no	up	yes		no	up	yes	PREDICTED: probable WRKY transcription factor 70 [Capsicum annuum]
Capana10g001548		no	up	yes		no	up	yes	PREDICTED: probable WRKY transcription factor 70 [Capsicum annuum]
Capana10g002248		no	up	yes		no	up	yes	PREDICTED: probable calcium-binding protein CML49 [Capsicum annuum]
Capana11g000407		no	up	yes	down	yes	up	yes	PREDICTED: putative calcium-binding protein CML19 [Capsicum annuum]
Capana11g000420		no	up	yes		no	up	yes	PREDICTED: putative calcium-binding protein CML19 [Capsicum annuum]
Capana11g000436		no	up	yes		no	up	yes	PREDICTED: putative calcium-binding protein CML19 [Capsicum annuum]
Capana00g000568		no	down	yes					hypothetical protein BC332_10224 [Capsicum chinense]
Capana00g001744		no	up	yes					hypothetical protein T459_35406 [Capsicum annuum]
Capana00g001762		no	up	yes					PREDICTED: probable LRR receptor-like serine/threonine-protein kinase At3g47570 [Capsicum annuum]
Capana00g002377		no	up	yes					hypothetical protein T459_28532 [Capsicum annuum]
Capana00g002764	up	yes	up	yes					PREDICTED: probable disease resistance protein At1g58602 [Capsicum annuum]
Capana00g002845		no	up	yes					NAD(P)H:quinone oxidoreductase [Capsicum chinense]
Capana00g003205		no	up	yes					PREDICTED: putative late blight resistance protein homolog R1A-3 [Capsicum annuum]
Capana00g004112		no	up	yes					PREDICTED: probable WRKY transcription factor 51 [Capsicum annuum]
Capana00g004542		no	up	yes					PREDICTED: leucine-rich repeat receptor protein kinase EMS1-like [Capsicum annuum]
Capana00g004807		no	down	yes					hypothetical protein BC332_26562 [Capsicum chinense]
Capana01g001037		no	down	yes					hypothetical protein T459_01004 [Capsicum annuum]
Capana01g001124	up	yes	up	yes					PREDICTED: probable calcium-binding protein CML18 [Capsicum annuum]
Capana01g002633		no	up	yes					PREDICTED: LRR receptor-like serine/threonine-protein kinase FLS2 [Capsicum annuum]
Capana02g000536		no	down	yes					PREDICTED: probable LRR receptor-like serine/threonine-protein kinase At3g47570 [Capsicum annuum]
Capana02g001536		no	down	yes					PREDICTED: putative disease resistance protein At1g50180 [Capsicum annuum]
Capana02g002878		no	up	yes					PREDICTED: probable calcium-binding protein CML18 [Capsicum annuum]
Capana02g003480		no	down	yes					PREDICTED: putative cyclic nucleotide-gated ion channel 18 isoform X1 [Capsicum annuum]
Capana03g000380		no	up	yes					PREDICTED: uncharacterized protein LOC107865832 [Capsicum annuum]
Capana03g000469		no	up	yes					PREDICTED: putative cyclic nucleotide-gated ion channel 8 [Capsicum annuum]
Capana03g001723		no	up	yes					PREDICTED: probable calcium-binding protein CML18 [Capsicum annuum]
Capana03g001859		no	down	yes					PREDICTED: probable LRR receptor-like serine/threonine-protein kinase At3g47570 isoform X1 [Capsicum annuum]
Capana03g001870		no	up	yes					PREDICTED: disease resistance protein RPP13-like [Capsicum annuum]
Capana03g001881		no	down	yes					hypothetical protein BC332_12895 [Capsicum chinense]
Capana03g002156		no	up	yes					PREDICTED: heat shock protein 83-like [Capsicum annuum]
Capana04g000687		no	down	yes					hypothetical protein T459_12966 [Capsicum annuum]
Capana04g001013	up	yes	up	yes					hypothetical protein CQW23_10421, partial [Capsicum baccatum]
Capana04g002370		no	up	yes					hypothetical protein T459_11551 [Capsicum annuum]
Capana04g002426		no	up	yes					PREDICTED: probable LRR receptor-like serine/threonine-protein kinase At3g47570 isoform X1 [Capsicum annuum]
Capana04g002427		no	up	yes					hypothetical protein T459_11196 [Capsicum annuum]
Capana04g002486		no	up	yes					PREDICTED: probable LRR receptor-like serine/threonine-protein kinase At3g47570 [Capsicum annuum]
Capana04g002534		no	up	yes					PREDICTED: probable LRR receptor-like serine/threonine-protein kinase At3g47570 [Capsicum annuum]
Capana04g002693		no	up	yes					PREDICTED: zingipain-2-like [Capsicum annuum]
Capana04g002707		no	up	yes					PREDICTED: probable LRR receptor-like serine/threonine-protein kinase At3g47570 [Capsicum annuum]
Capana04g002800		no	down	yes					PREDICTED: probable LRR receptor-like serine/threonine-protein kinase At3g47570 [Capsicum annuum]
Capana05g000028		no	up	yes					hypothetical protein T459_13600 [Capsicum annuum]
Capana05g000255		no	up	yes					PREDICTED: putative leucine-rich repeat receptor-like serine/threonine-protein kinase At2g24130 [Capsicum annuum]
Capana05g000260		no	down	yes					PREDICTED: probable LRR receptor-like serine/threonine-protein kinase At3g47570 [Capsicum annuum]
Capana06g002030	down	yes	up	yes					PREDICTED: calmodulin-like protein 8 [Capsicum annuum]
Capana06g002498		no	up	yes					hypothetical protein DCAR_020271 [Daucus carota subsp. sativus]
Capana06g002652		no	down	yes					PREDICTED: probable LRR receptor-like serine/threonine-protein kinase At3g47570 [Capsicum annuum]
Capana07g000850		no	down	yes					PREDICTED: probable LRR receptor-like serine/threonine-protein kinase At3g47570 [Capsicum annuum]
Capana07g000851		no	down	yes					PREDICTED: putative receptor-like protein kinase At3g47110 [Capsicum annuum]
Capana08g001012		no	up	yes					PREDICTED: WRKY transcription factor 22-like [Capsicum annuum]
Capana08g001480		no	up	yes					hypothetical protein T459_32979 [Capsicum annuum]
Capana08g002080		no	up	yes					PREDICTED: calmodulin-5/6/7/8-like [Capsicum annuum]
Capana09g001437		no	up	yes					PREDICTED: RPM1-interacting protein 4-like [Capsicum annuum]
Capana09g001847		no	up	yes					PREDICTED: pathogenesis-related leaf protein 6 [Capsicum annuum]
Capana10g000113		no	down	yes					hypothetical protein T459_24736 [Capsicum annuum]
Capana10g001171		no	up	yes					PREDICTED: calcium-binding protein CAST-like [Capsicum annuum]
Capana10g002288		no	up	yes					PREDICTED: disease resistance RPP13-like protein 4 [Capsicum annuum]
Capana11g000068		no	up	yes					PREDICTED: putative cyclic nucleotide-gated ion channel 15 isoform X1 [Capsicum annuum]
Capana11g002257		no	up	yes					PREDICTED: putative late blight resistance protein homolog R1B-16 [Capsicum annuum]
Capana11g002260		no	up	yes					PREDICTED: putative late blight resistance protein homolog R1B-14 [Capsicum annuum]
Capana12g000693		no	up	yes					hypothetical protein T459_30901 [Capsicum annuum]
Capana12g001472	down	yes		no					probable serine/threonine-protein kinase PBL7 isoform X1 [Solanum pennellii]
Capana12g001826		no	up	yes					PREDICTED: probable WRKY transcription factor 50 isoform X1 [Capsicum annuum]
Capana12g002626		no	up	yes					PREDICTED: UPF0483 protein AGAP003155-like [Capsicum annuum]
Capana00g000508					up	yes		no	PREDICTED: probable disease resistance RPP8-like protein 2 [Capsicum annuum]
Capana00g001259						no	up	yes	PREDICTED: probable LRR receptor-like serine/threonine-protein kinase At3g47570 [Capsicum annuum]
Capana00g001379					down	yes	up	yes	hypothetical protein T459_03862 [Capsicum annuum]
Capana00g002368						no	down	yes	hypothetical protein T459_26678 [Capsicum annuum]
Capana00g002371						no	down	yes	PREDICTED: putative late blight resistance protein homolog R1B-16 [Capsicum annuum]
Capana00g002373					up	yes		no	hypothetical protein T459_26682 [Capsicum annuum]
Capana00g003083						no	up	yes	PREDICTED: probable WRKY transcription factor 17 [Capsicum annuum]
Capana00g003134						no	up	yes	PREDICTED: probable calcium-binding protein CML44 [Capsicum annuum]
Capana01g000138						no	down	yes	PREDICTED: LOW QUALITY PROTEIN: respiratory burst oxidase homolog protein A [Capsicum annuum]
Capana01g000161						no	down	yes	PREDICTED: uncharacterized protein LOC107864432 isoform X2 [Capsicum annuum]
Capana01g000824						no	down	yes	hypothetical protein BC332_00789 [Capsicum chinense]
Capana01g001038						no	down	yes	hypothetical protein T459_01003 [Capsicum annuum]
Capana01g002863						no	up	yes	hypothetical protein T459_02453 [Capsicum annuum]
Capana01g003527						no	down	yes	PREDICTED: putative late blight resistance protein homolog R1B-11 [Capsicum annuum]
Capana01g004081						no	down	yes	hypothetical protein CQW23_18886 [Capsicum baccatum]
Capana01g004273						no	down	yes	PREDICTED: putative late blight resistance protein homolog R1A-10 isoform X4 [Capsicum annuum]
Capana01g004275						no	down	yes	hypothetical protein T459_21284 [Capsicum annuum]
Capana02g001716						no	down	yes	PREDICTED: LRR receptor-like serine/threonine-protein kinase EFR [Capsicum annuum]
Capana02g003099					up	yes		no	ARM repeat protein interacting with ABF2 isoform 2, partial [Theobroma cacao]
Capana02g003630					down	yes	up	yes	PREDICTED: putative calcium-binding protein CML19 [Capsicum annuum]
Capana02g003661						no	up	yes	PREDICTED: probable WRKY transcription factor 43 [Capsicum annuum]
Capana03g001120						no	down	yes	Calcium-dependent protein kinase 34 [Capsicum annuum]
Capana03g001869						no	down	yes	PREDICTED: disease resistance protein RPP13-like [Capsicum annuum]
Capana03g001880						no	down	yes	hypothetical protein BC332_12895 [Capsicum chinense]
Capana03g003893						no	down	yes	PREDICTED: uncharacterized protein LOC107864219 isoform X2 [Capsicum annuum]
Capana03g004382						no	down	yes	hypothetical protein T459_34892 [Capsicum annuum]
Capana04g000148					up	yes		no	Calcium-dependent protein kinase 29 [Capsicum annuum]
Capana04g000171						no	down	yes	Endoplasmin -like protein [Capsicum chinense]
Capana04g000688					up	yes		no	PREDICTED: LOW QUALITY PROTEIN: disease resistance protein RPP13 [Capsicum annuum]
Capana04g002658					up	yes		no	PREDICTED: probable LRR receptor-like serine/threonine-protein kinase At3g47570 [Capsicum annuum]
Capana04g002684						no	up	yes	hypothetical protein BC332_09977 [Capsicum chinense]
Capana04g002781						no	up	yes	PREDICTED: probable LRR receptor-like serine/threonine-protein kinase At3g47570 [Capsicum annuum]
Capana05g000249					down	yes	down	yes	hypothetical protein T459_13740 [Capsicum annuum]
Capana05g000290						no	down	yes	PREDICTED: probable LRR receptor-like serine/threonine-protein kinase At3g47570 [Capsicum annuum]
Capana05g000462						no	down	yes	hypothetical protein CQW23_08850 [Capsicum baccatum]
Capana05g000597					down	yes	down	no	hypothetical protein BC332_12877 [Capsicum chinense]
Capana05g000815						no	down	yes	receptor-like protein 15 isoform X1 [Solanum lycopersicum]
Capana05g001604						no	up	yes	hypothetical protein T459_27289 [Capsicum annuum]
Capana05g002429						no	up	yes	PREDICTED: protein LIGHT-DEPENDENT SHORT HYPOCOTYLS 2 [Capsicum annuum]
Capana06g001110					down	yes		no	probable WRKY transcription factor 40 [Capsicum annuum]
Capana06g001677						no	down	yes	PREDICTED: UPF0483 protein C25G4.2-like [Capsicum annuum]
Capana06g002541						no	up	yes	PREDICTED: cyclic nucleotide-gated ion channel 1-like [Daucus carota subsp. sativus]
Capana07g001809						no	up	yes	PREDICTED: probable WRKY transcription factor 65 isoform X2 [Capsicum annuum]
Capana07g002212					up	yes	down	yes	hypothetical protein T459_20657 [Capsicum annuum]
Capana08g001381						no	down	yes	PREDICTED: chitin elicitor receptor kinase 1-like isoform X1 [Capsicum annuum]
Capana08g001961						no	down	yes	PREDICTED: probable WRKY transcription factor 9 [Capsicum annuum]
Capana08g002381						no	up	yes	PREDICTED: calmodulin-like protein 1 [Capsicum annuum]
Capana09g000001						no	up	yes	PREDICTED: disease resistance RPP13-like protein 4 [Capsicum annuum]
Capana09g000015						no	down	yes	PREDICTED: putative late blight resistance protein homolog R1B-14 isoform X1 [Capsicum annuum]
Capana09g000023						no	down	yes	PREDICTED: ethylene-responsive transcription factor WIN1-like [Capsicum annuum]
Capana09g000244						no	down	yes	PREDICTED: LRR receptor-like serine/threonine-protein kinase EFR [Capsicum annuum]
Capana09g001482						no	down	yes	PREDICTED: serine/threonine-protein kinase PLK3-like [Capsicum annuum]
Capana09g001866						no	up	yes	PREDICTED: serine/threonine-protein kinase CDL1-like [Capsicum annuum]
Capana09g001938					down	yes	up	yes	PREDICTED: calmodulin [Capsicum annuum]
Capana09g001940						no	down	yes	PREDICTED: putative late blight resistance protein homolog R1A-3 isoform X1 [Capsicum annuum]
Capana09g002059					up	yes	down	yes	PREDICTED: pathogenesis-related leaf protein 4-like [Capsicum annuum]
Capana09g002135					up	yes		no	PREDICTED: probable disease resistance protein At4g27220 [Capsicum annuum]
Capana09g002136						no	down	yes	hypothetical protein T459_22702 [Capsicum annuum]
Capana10g001805						no	down	yes	hypothetical protein T459_26036 [Capsicum annuum]
Capana10g002499						no	up	yes	hypothetical protein T459_35387 [Capsicum annuum]
Capana11g000964						no	down	yes	Serine/threonine-protein kinase PBS1 [Capsicum baccatum]
Capana11g002129						no	down	yes	PREDICTED: enoyl-CoA delta isomerase 1, peroxisomal-like [Capsicum annuum]
Capana12g000014						no	up	yes	PREDICTED: receptor-like protein 12 [Capsicum annuum]
Capana12g001270						no	down	yes	putative serine/threonine-protein kinase RLCKVII [Capsicum annuum]
Capana12g001446						no	up	yes	hypothetical protein T459_01448 [Capsicum annuum]
