# Supplementary material for: Transcriptome analysis of two pepper genotypes infected with pepper mild mottle virus
Source: Front Genet. 2023 Apr 20;14:1164730. doi: 10.3389/fgene.2023.1164730 (PMC10156976; doi:10.3389/fgene.2023.1164730)
Supplement: Supplementary file 4 [file Table4.XLSX]

## Sheet: Sheet1
Table S4 Differentially expressed genes involved in flavonoid biosynthesis in 16-217 and 17-p63
gene_id	17-p63				16-217				Description
	9dpi		16dpi		9dpi		16dpi
	regulation	significant	regulation	significant	regulation	significant	regulation	significant
Capana03g001713		no	up	yes		no	down	yes	DFRA_MALDO Bifunctional dihydroflavonol 4-reductase/flavanone 4-reductase OS=Malus domestica GN=DFR PE=1 SV=1
Capana09g001507	down	yes		no	down	yes		no	hypothetical protein CQW23_34938 [Capsicum baccatum]
Capana12g000351		no	down	yes	up	yes		no	CHSJ_PETHY Chalcone synthase J OS=Petunia hybrida GN=CHSJ PE=2 SV=2
Capana12g000830		no	down	yes		no	down	yes	SALAT_PAPSO Salutaridinol 7-O-acetyltransferase OS=Papaver somniferum GN=SALAT PE=1 SV=1
Capana01g001558		no	down	yes					PREDICTED: 2-oxoglutarate-dependent dioxygenase AOP2-like [Capsicum annuum]
Capana02g001626		no	down	yes					PREDICTED: uncharacterized protein LOC107858079 [Capsicum annuum]
Capana02g001630		no	up	yes					PREDICTED: protein SRG1-like [Capsicum annuum]
Capana03g002608	up	yes		no					hypothetical protein CQW23_07001 [Capsicum baccatum]
Capana07g000033		no	down	yes					PREDICTED: vinorine synthase-like [Capsicum annuum]
Capana08g000145	up	yes	up	no					hypothetical protein BC332_20944 [Capsicum chinense]
Capana08g002676	down	yes	up	no					PREDICTED: type III polyketide synthase B [Capsicum annuum]
Capana10g001336		no	down	yes					PREDICTED: codeine O-demethylase-like [Capsicum annuum]
Capana10g001938		no	up	yes					PREDICTED: protein SRG1-like [Capsicum annuum]
Capana01g003460						no	up	yes	type III polyketide synthase A [Capsicum annuum]
Capana01g003716					up	yes		no	PREDICTED: vinorine synthase-like [Capsicum annuum]
Capana01g004373						no	down	yes	PREDICTED: uncharacterized protein LOC107850883 [Capsicum annuum]
Capana02g001634					up	yes		no	PREDICTED: protein SRG1-like isoform X1 [Capsicum annuum]
Capana02g001636						no	down	yes	PREDICTED: protein SRG1-like [Capsicum annuum]
Capana02g002763						no	down	yes	Dihydroflavonol-4-reductase [Capsicum baccatum]
Capana02g003073					down	yes	up	yes	PREDICTED: caffeoyl-CoA O-methyltransferase-like [Capsicum annuum]
Capana02g003074					down	yes	up	yes	PREDICTED: caffeoyl-CoA O-methyltransferase isoform X2 [Capsicum annuum]
Capana04g002394					down	yes		no	PREDICTED: probable caffeoyl-CoA O-methyltransferase At4g26220 [Capsicum annuum]
Capana05g000665						no	down	yes	PREDICTED: tetraketide alpha-pyrone reductase 1 [Capsicum annuum]
Capana06g001018					up	yes		no	PREDICTED: flavonol synthase/flavanone 3-hydroxylase-like [Capsicum annuum]
Capana08g002351						no	down	yes	caffeoyl-CoA O-methyltransferase 6 [Capsicum annuum]
Capana10g001356					up	yes		no	PREDICTED: leucoanthocyanidin dioxygenase-like [Capsicum annuum]
Capana10g001654					up	yes		no	hypothetical protein T459_25891 [Capsicum annuum]
Capana10g001768					up	yes		no	PREDICTED: uncharacterized protein LOC107844537 [Capsicum annuum]
Capana12g000379						no	up	yes	PREDICTED: vinorine synthase-like [Capsicum annuum]
