# Supplementary material for: Transcriptome analysis of two pepper genotypes infected with pepper mild mottle virus
Source: Front Genet. 2023 Apr 20;14:1164730. doi: 10.3389/fgene.2023.1164730 (PMC10156976; doi:10.3389/fgene.2023.1164730)
Supplement: Supplementary file 5 [file Table1.xlsx]

## Sheet: Sheet1
Table S1 Ninety-three genes that showed opposite expression patterns in 16-217 and 17-p63
gene_id	regulation		Description
	16-217	17-p63
Capana00g000986	down	up
Capana00g002315	down	up	PLT6_ARATH Probable polyol transporter 6 OS=Arabidopsis thaliana GN=PLT6 PE=2 SV=2
Capana01g000558	down	up
Capana01g000742	down	up	Y5639_ARATH Probable leucine-rich repeat receptor-like protein kinase At5g63930 OS=Arabidopsis thaliana GN=At5g63930 PE=1 SV=1
Capana01g001538	down	up	CALS3_ARATH Callose synthase 3 OS=Arabidopsis thaliana GN=CALS3 PE=2 SV=3
Capana01g002270	down	up
Capana01g003355	down	up	PTR14_ARATH Nitrate transporter 1.5 OS=Arabidopsis thaliana GN=NRT1.5 PE=1 SV=2
Capana01g004172	down	up	Y3028_ARATH Uncharacterized acetyltransferase At3g50280 OS=Arabidopsis thaliana GN=At3g50280 PE=1 SV=1
Capana02g000906	down	up	MYB06_ANTMA Myb-related protein 306 OS=Antirrhinum majus GN=MYB306 PE=2 SV=1
Capana02g002143	down	up	CRK25_ARATH Cysteine-rich receptor-like protein kinase 25 OS=Arabidopsis thaliana GN=CRK25 PE=2 SV=1
Capana02g002564	down	up	MA2B1_CAVPO Lysosomal alpha-mannosidase OS=Cavia porcellus GN=MAN2B1 PE=1 SV=1
Capana02g002649	down	up	GLYG_MOUSE Glycogenin-1 OS=Mus musculus GN=Gyg1 PE=2 SV=3
Capana02g002951	down	up
Capana03g000350	down	up
Capana03g000378	down	up	LYM1_ARATH LysM domain-containing GPI-anchored protein 1 OS=Arabidopsis thaliana GN=At1g21880 PE=1 SV=1
Capana03g001713	down	up	DFRA_MALDO Bifunctional dihydroflavonol 4-reductase/flavanone 4-reductase OS=Malus domestica GN=DFR PE=1 SV=1
Capana03g003771	down	up	YP20_BACLI Uncharacterized N-acetyltransferase p20 OS=Bacillus licheniformis GN=p20 PE=4 SV=1
Capana04g000076	down	up	NAK_ARATH Probable serine/threonine-protein kinase NAK OS=Arabidopsis thaliana GN=NAK PE=2 SV=2
Capana04g000968	down	up
Capana04g001014	down	up	Y4885_ARATH Probable LRR receptor-like serine/threonine-protein kinase At4g08850 OS=Arabidopsis thaliana GN=At4g08850 PE=1 SV=3
Capana05g000020	down	up	Y8948_DICDI Putative methyltransferase DDB_G0268948 OS=Dictyostelium discoideum GN=DDB_G0268948 PE=1 SV=2
Capana05g000120	down	up	RGA1_SOLBU Putative disease resistance protein RGA1 OS=Solanum bulbocastanum GN=RGA1 PE=2 SV=2
Capana06g001020	down	up	PKS3_ARATH Protein PHYTOCHROME KINASE SUBSTRATE 3 OS=Arabidopsis thaliana GN=PKS3 PE=2 SV=2
Capana06g002968	down	up
Capana07g000075	down	up	RNS3_ARATH Ribonuclease 3 OS=Arabidopsis thaliana GN=RNS3 PE=2 SV=1
Capana07g000358	down	up	ADRL_DROME ADIPOR-like receptor CG5315 OS=Drosophila melanogaster GN=CG5315 PE=2 SV=2
Capana07g000998	down	up	BH041_ARATH Putative transcription factor bHLH041 OS=Arabidopsis thaliana GN=BHLH41 PE=4 SV=1
Capana07g001590	down	up	TMVRN_NICGU TMV resistance protein N OS=Nicotiana glutinosa GN=N PE=1 SV=1
Capana08g000628	down	up	KCS10_ARATH 3-ketoacyl-CoA synthase 10 OS=Arabidopsis thaliana GN=FDH PE=1 SV=2
Capana08g002054	down	up	AB11G_ARATH ABC transporter G family member 11 OS=Arabidopsis thaliana GN=ABCG11 PE=1 SV=1
Capana08g002225	down	up
Capana09g001763	down	up	GSTX1_TOBAC Probable glutathione S-transferase OS=Nicotiana tabacum PE=2 SV=1
Capana09g001779	down	up	LAC17_ARATH Laccase-17 OS=Arabidopsis thaliana GN=LAC17 PE=2 SV=1
Capana09g001859	down	up	GSTX1_TOBAC Probable glutathione S-transferase OS=Nicotiana tabacum PE=2 SV=1
Capana10g000345	down	up
Capana10g002040	down	up	FB322_ARATH Probable F-box protein At1g60180 OS=Arabidopsis thaliana GN=At2g36090 PE=2 SV=1
Capana11g000722	down	up	KCS3_ARATH 3-ketoacyl-CoA synthase 3 OS=Arabidopsis thaliana GN=KCS3 PE=2 SV=3
Capana12g000820	down	up	BCAT2_ARATH Branched-chain-amino-acid aminotransferase 2, chloroplastic OS=Arabidopsis thaliana GN=BCAT2 PE=1 SV=1
Capana12g002461	down	up	SNC1_ARATH Protein SUPPRESSOR OF npr1-1, CONSTITUTIVE 1 OS=Arabidopsis thaliana GN=SNC1 PE=1 SV=3
Capana00g000219	up	down	AFS1_MALDO (E,E)-alpha-farnesene synthase OS=Malus domestica GN=AFS1 PE=1 SV=2
Capana00g000520	up	down
Capana00g000560	up	down
Capana00g000581	up	down	PSAA_TOBAC Photosystem I P700 chlorophyll a apoprotein A1 OS=Nicotiana tabacum GN=psaA PE=3 SV=2
Capana00g000837	up	down
Capana00g000857	up	down	ISPS_PUEML Isoprene synthase, chloroplastic OS=Pueraria montana var. lobata GN=ISPS PE=1 SV=1
Capana00g001449	up	down
Capana00g004690	up	down	PII2_ARATH Piriformospora indica-insensitive protein 2 OS=Arabidopsis thaliana GN=PII-2 PE=2 SV=1
Capana01g000548	up	down	PRF1_SOLLC 36.4 kDa proline-rich protein OS=Solanum lycopersicum GN=TPRP-F1 PE=2 SV=1
Capana01g002579	up	down
Capana02g001093	up	down	5EAS_CAPAN 5-epiaristolochene synthase OS=Capsicum annuum GN=EAS PE=1 SV=1
Capana02g001315	up	down
Capana02g001328	up	down
Capana02g001697	up	down	GDL15_ARATH GDSL esterase/lipase At1g29670 OS=Arabidopsis thaliana GN=At1g29670 PE=2 SV=1
Capana02g002256	up	down	LET6_SOLLC Homeobox protein knotted-1-like LET6 OS=Solanum lycopersicum GN=LET6 PE=2 SV=1
Capana02g002899	up	down	BH093_ARATH Transcription factor bHLH93 OS=Arabidopsis thaliana GN=BHLH93 PE=1 SV=1
Capana03g000007	up	down
Capana03g000424	up	down	UFO_ARATH Protein UNUSUAL FLORAL ORGANS OS=Arabidopsis thaliana GN=UFO PE=1 SV=2
Capana03g001909	up	down
Capana03g002298	up	down	RUMI_ANOGA O-glucosyltransferase rumi homolog OS=Anopheles gambiae GN=AGAP004267 PE=3 SV=1
Capana03g002532	up	down	21KD_DAUCA 21 kDa protein OS=Daucus carota PE=2 SV=1
Capana03g003283	up	down
Capana03g003841	up	down
Capana04g000755	up	down	KN1_SOLLC Homeotic protein knotted-1 OS=Solanum lycopersicum GN=KN1 PE=2 SV=1
Capana04g000806	up	down	Y103_SYNY3 Uncharacterized protein sll0103 OS=Synechocystis sp. (strain PCC 6803 / Kazusa) GN=sll0103 PE=4 SV=1
Capana04g000934	up	down	BH096_ARATH Transcription factor bHLH96 OS=Arabidopsis thaliana GN=BHLH96 PE=2 SV=1
Capana04g002849	up	down	FLOT1_MEDTR Flotillin-like protein 1 OS=Medicago truncatula GN=FLOT1 PE=2 SV=1
Capana05g000164	up	down	FAAA_RAT Fumarylacetoacetase OS=Rattus norvegicus GN=Fah PE=1 SV=1
Capana05g000500	up	down	CREST_XENLA Calcium-responsive transactivator OS=Xenopus laevis GN=ss18l1 PE=2 SV=1
Capana05g000757	up	down	MYBF_ARATH Putative Myb family transcription factor At1g14600 OS=Arabidopsis thaliana GN=At1g14600 PE=2 SV=2
Capana05g000959	up	down	BURP3_ORYSJ BURP domain-containing protein 3 OS=Oryza sativa subsp. japonica GN=BURP3 PE=2 SV=1
Capana05g001871	up	down	RBL_DEPGR Ribulose bisphosphate carboxylase large chain (Fragment) OS=Deppea grandiflora GN=rbcL PE=3 SV=1
Capana05g001880	up	down
Capana05g001948	up	down	ERF1_TOBAC Ethylene-responsive transcription factor 1 OS=Nicotiana tabacum GN=ERF1 PE=2 SV=1
Capana05g002287	up	down	P2B11_ARATH F-box protein PP2-B11 OS=Arabidopsis thaliana GN=PP2B11 PE=1 SV=1
Capana05g002412	up	down	AB1G_ARATH ABC transporter G family member 1 OS=Arabidopsis thaliana GN=ABCG1 PE=2 SV=1
Capana06g000135	up	down
Capana06g000485	up	down	KAD6_DICDI Probable adenylate kinase isoenzyme 6 OS=Dictyostelium discoideum GN=DDB_G0278493 PE=3 SV=1
Capana06g000767	up	down
Capana06g001577	up	down	C72A1_CATRO Secologanin synthase OS=Catharanthus roseus GN=CYP72A1 PE=2 SV=1
Capana07g001819	up	down	PBS1_ARATH Serine/threonine-protein kinase PBS1 OS=Arabidopsis thaliana GN=PBS1 PE=1 SV=1
Capana08g001604	up	down	AVP1_ARATH Pyrophosphate-energized vacuolar membrane proton pump 1 OS=Arabidopsis thaliana GN=AVP1 PE=1 SV=1
Capana08g001618	up	down	KNOS1_ORYSJ Homeobox protein knotted-1-like 1 OS=Oryza sativa subsp. japonica GN=OSH6 PE=2 SV=1
Capana08g002014	up	down	PERN1_TOBAC Peroxidase N1 OS=Nicotiana tabacum GN=poxN1 PE=1 SV=1
Capana08g002524	up	down
Capana09g001280	up	down
Capana10g000263	up	down
Capana10g000285	up	down
Capana11g000260	up	down	PARP3_SOYBN Poly [ADP-ribose] polymerase 3 OS=Glycine max GN=PARP3 PE=2 SV=1
Capana12g000351	up	down	CHSJ_PETHY Chalcone synthase J OS=Petunia hybrida GN=CHSJ PE=2 SV=2
Capana12g000518	up	down	PTR48_ARATH Putative peptide/nitrate transporter At5g11570 OS=Arabidopsis thaliana GN=At5g11570 PE=2 SV=1
Capana12g000813	up	down	CSLCC_ARATH Probable xyloglucan glycosyltransferase 12 OS=Arabidopsis thaliana GN=CSLC12 PE=1 SV=1
Capana12g001789	up	down	RBL_HYDFO Ribulose bisphosphate carboxylase large chain (Fragment) OS=Hydnophytum formicarum GN=rbcL PE=3 SV=1
Capana12g002413	up	down	4CLL5_ARATH 4-coumarate--CoA ligase-like 5 OS=Arabidopsis thaliana GN=4CLL5 PE=1 SV=2
