# Supplementary material for: Transcriptome analysis of two pepper genotypes infected with pepper mild mottle virus
Source: Front Genet. 2023 Apr 20;14:1164730. doi: 10.3389/fgene.2023.1164730 (PMC10156976; doi:10.3389/fgene.2023.1164730)
Supplement: Supplementary file 7 [file Table5.XLSX]

## Sheet: Sheet1
Table S5 Primers used in this study
	Sequence(5'-3')	usage
Forward	TGGAAGACTATACCGACCGC	Primers in CP code region to detect PMMoV
Reverse	AGTTGTAGCCCAGGTGAGTC
Forward	GACGAGGCGGGTAGATGATG	RT-qPCR primers to detect PMMoV CP
Reverse	AGTTGTAGCCCAGGTGAGTC
Forward	TGGACGTTACCTGACAGCTT	RT-qPCR primers to detect beta tubulin
Reverse	TGGATGCCATCTTTAGCCCA
Forward	CCACGTTTATCGAGGCGAGT	RT-qPCR primers to detect Capana01g004373
Reverse	CCATCCTGAATCCGTCTCTGAC
Forward	TCAGCCCAAAGAGCGGATTT	RT-qPCR primers to detect Capana01g004472
Reverse	GCACTTGTTTCGTTGCCCAA
Forward	TGACTGCGCACGTAGACTTT	RT-qPCR primers to detect Capana02g003359
Reverse	CGTCTCCACTTCTTCCCTGC
Forward	GACCAACACGACACTCCTGT	RT-qPCR primers to detect Capana03g001713
Reverse	TGCTTTCTCCGCTTGTGTCT
Forward	AGGGGAGACAATATGGGGGT	RT-qPCR primers to detect Capana06g001110
Reverse	TGACGTTGCTGTTGCTGTTG
Forward	GGCTCTTGCAGTTCTGGACT	RT-qPCR primers to detect Capana08g000433
Reverse	GTTCTGGTGGTATGCGTCCA
Forward	GGGGCTTGAAGGTTCACATG	RT-qPCR primers to detect Capana08g001044
Reverse	CCCTGTGTATGCCTGTGTGT
Forward	CCGCTTTGCCTGTTCTTGAT	RT-qPCR primers to detect Capana08g002351
Reverse	CGTACCCAATCACACCACCA
